# Supplementary material for: Coastal groundwater phosphorus drives global acceleration of algal blooms
Source: Nat Commun. 2026 Jul 16;17:6399. doi: 10.1038/s41467-026-75420-y (PMC13377100; doi:10.1038/s41467-026-75420-y)
Supplement: Supplementary file 3 — Supplementary Data 1 [file 41467_2026_75420_MOESM3_ESM.xlsx]

## Sheet: Global Beach GW & nearshore SW
Sites	Reference
Adriatic Sea, Croatia	1. Liu, Jianan, Enis Hrustić, Jinzhou Du, Blaženka Gašparović, Milan Čanković, Neven Cukrov, Zhuoyi Zhu, and Ruifeng Zhang. "Net submarine groundwater‐derived dissolved inorganic nutrients and carbon input to the oligotrophic stratified karstic estuary of the Krka River (Adriatic Sea, Croatia)." Journal of Geophysical Research: Oceans 124, no. 6 (2019): 4334-4349.
South Africa	2. Moore, W. S., Humphries, M. S., Benitez‐Nelson, C. R., Pillay, L., & Higgs, C. (2019). Transport of radium and nutrients through eastern South African beaches. Journal of Geophysical Research: Oceans, 124(3), 2010-2027.
Kasitsna Bay	3. Lecher, Alanna L., Chia-Te Chien, and Adina Paytan. "Submarine groundwater discharge as a source of nutrients to the North Pacific and Arctic coastal ocean." Marine Chemistry 186 (2016): 167-177.
Point Barrow	3. Lecher, Alanna L., Chia-Te Chien, and Adina Paytan. "Submarine groundwater discharge as a source of nutrients to the North Pacific and Arctic coastal ocean." Marine Chemistry 186 (2016): 167-177.
Kasitsna Bay	4. Haag, J., Dulai, H., & Burt, W. (2023). The role of submarine groundwater discharge to the input of macronutrients within a macrotidal subpolar estuary. Estuaries and Coasts, 46(7), 1740-1755.
Ihotewoo bay Jesu island	5. Choi, Y., Yang, K., Lee, M. Y., Youn, S. H., Son, M., Park, S. R., & Kim, T. H. (2023). Factors controlling massive green tide blooms on the coasts of Jeju Island, Korea. Marine Pollution Bulletin, 186, 114446.
Bangdu bay	5. Choi, Y., Yang, K., Lee, M. Y., Youn, S. H., Son, M., Park, S. R., & Kim, T. H. (2023). Factors controlling massive green tide blooms on the coasts of Jeju Island, Korea. Marine Pollution Bulletin, 186, 114446.
Bangdu bay	6.Hwang, D. W., Lee, Y. W., & Kim, G. (2005). Large submarine groundwater discharge and benthic eutrophication in Bangdu Bay on volcanic Jeju Island, Korea. Limnology and Oceanography, 50(5), 1393-1403.
Bangdu bay	7.Kim, G., Kim, J. S., & Hwang, D. W. (2011). Submarine groundwater discharge from oceanic islands standing in oligotrophic oceans: Implications for global biological production and organic carbon fluxes. Limnology and Oceanography, 56(2), 673-682.
Hawasun Bay	7.Kim, G., Kim, J. S., & Hwang, D. W. (2011). Submarine groundwater discharge from oceanic islands standing in oligotrophic oceans: Implications for global biological production and organic carbon fluxes. Limnology and Oceanography, 56(2), 673-682.
Hawasun Bay	8.Lee, Junghyun, and Guebuem Kim. "Dependence of coastal water pH increases on submarine groundwater discharge off a volcanic island." Estuarine, Coastal and Shelf Science 163 (2015): 15-21.
Barcelona Eartern Coasts	9. Ruiz‐González, C., Rodríguez‐Pie, L., Maister, O., Rodellas, V., Alorda‐Keinglass, A., Diego‐Feliu, M., ... & Gasol, J. M. (2022). High spatial heterogeneity and low connectivity of bacterial communities along a Mediterranean subterranean estuary. Molecular ecology, 31(22), 5745-5764.
Zhenzhu Bay	10. Wang, X., Su, K., Chen, X., Li, L., Du, J., Lao, Y., ... & Bin, L. (2021). Submarine groundwater discharge-driven nutrient fluxes in a typical mangrove and aquaculture bay of the Beibu Gulf, China. Marine Pollution Bulletin, 168, 112500.
Bohai Sea	11. Liu, J., Du, J., & Yi, L. (2017). Ra tracer‐based study of submarine groundwater discharge and associated nutrient fluxes into the Bohai Sea, China: A highly human‐affected marginal sea. Journal of Geophysical Research: Oceans, 122(11), 8646-8660.
Coral reef beaches in Braizl	12.Costa Jr, O. S., Leão, Z. D. A., Nimmo, M., & Attrill, M. J. (2000). Nutrification impacts on coral reefs from northern Bahia, Brazil. Hydrobiologia, 440(1), 307-315.
Malibu beaches, CA	13.Dimova, N., Ganguli, P. M., Swarzenski, P. W., Izbicki, J. A., & O’Leary, D. (2017). Hydrogeologic controls on chemical transport at Malibu Lagoon, CA: Implications for land to sea exchange in coastal lagoon systems. Journal of Hydrology: Regional Studies, 11, 219-233.
Moorea island beaches	14. Haßler, Kathrin, Kirstin Dähnke, Martin Kölling, Lydie Sichoix, Anna-Leah Nickl, and Nils Moosdorf. "Provenance of nutrients in submarine fresh groundwater discharge on Tahiti and Moorea, French Polynesia." Applied Geochemistry 100 (2019): 181-189.
Spiekeroog island beach	15. Seidel, Michael, Melanie Beck, Janek Greskowiak, Thomas Riedel, Hannelore Waska, IG NA Suryaputra, Bernhard Schnetger, Jutta Niggemann, Meinhard Simon, and Thorsten Dittmar. "Benthic-pelagic coupling of nutrients and dissolved organic matter composition in an intertidal sandy beach." Marine Chemistry 176 (2015): 150-163.
Jiaozhou Bay	16. Zhang, Y., Wang, X., Li, H., & Song, D. (2020). Large inputs of groundwater and associated fluxes of alkalinity and nutrients into Jiaozhou Bay, China. Hydrogeology Journal, 28(5), 1721-1734.
Oahu, Hawaii	17.Larned, S. T. (1998). Nitrogen-versus phosphorus-limited growth and sources of nutrients for coral reef macroalgae. Marine Biology, 132(3), 409-421.
Kuwait Bay	18. Bhandary, H., Chidambaram Sabarathinam, and A. Al-Khalid. "Occurrence of hypersaline groundwater along the coastal aquifers of Kuwait." Desalination 436 (2018): 15-27.
The St-Gilles La Saline fringing	19.Cuet, P., Atkinson, M. J., Blanchot, J., Casareto, B. E., Cordier, E., Falter, J., ... & Tourrand, C. (2011). CNP budgets of a coral-dominated fringing reef at La Réunion, France: coupling of oceanic phosphate and groundwater nitrate. Coral Reefs, 30(Suppl 1), 45-55.
Lianjiang Country, ECS	20. Peng, T., Zhu, Z., Du, J., & Liu, J. (2021). Effects of nutrient-rich submarine groundwater discharge on marine aquaculture: A case in Lianjiang, East China Sea. Science of the Total Environment, 786, 147388.
Mason Bay Korean	21.Lee, Y. W., Hwang, D. W., Kim, G., Lee, W. C., & Oh, H. T. (2009). Nutrient inputs from submarine groundwater discharge (SGD) in Masan Bay, an embayment surrounded by heavily industrialized cities, Korea. Science of the Total Environment, 407(9), 3181-3188.
Mauritius	22.Povinec, P. P., Burnett, W. C., Beck, A., Bokuniewicz, H., Charette, M., Gonneea, M. E., ... & Top, Z. (2012). Isotopic, geophysical and biogeochemical investigation of submarine groundwater discharge: IAEA-UNESCO intercomparison exercise at Mauritius Island. Journal of Environmental Radioactivity, 104, 24-45.
La Paz Bay, Mexico	23.Urquidi-Gaume, M., Santos, I. R., & Lechuga-Deveze, C. (2016). Submarine groundwater discharge as a source of dissolved nutrients to an arid coastal embayment (La Paz, Mexico). Environmental earth sciences, 75(2), 154.
Sunset State Beach	24.Lecher, A. L., Mackey, K., Kudela, R., Ryan, J., Fisher, A., Murray, J., & Paytan, A. (2015). Nutrient loading through submarine groundwater discharge and phytoplankton growth in Monterey Bay, CA. Environmental science & technology, 49(11), 6665-6673.
Bay of Puck	25.Szymczycha, B., Kłostowska, Ż., Lengier, M., & Dzierzbicka-Głowacka, L. (2020). Significance of nutrient fluxes via submarine groundwater discharge in the Bay of Puck, southern Baltic Sea. Oceanologia, 62(2), 117-125.
Gulf of Manner, Indian Oceans	26.Selvam, S., Muthukumar, P., Roy, P. D., Venkatramanan, S., Chung, S. Y., Elzain, H. E., ... & Jesuraja, K. (2022). Submarine groundwater discharge and associated nutrient influx in surroundings of the estuary region at Gulf of Mannar coast, Indian Ocean. Chemosphere, 305, 135271.
Santa barbara beach	27.Swarzenski, P. W., & Izbicki, J. A. (2009). Coastal groundwater dynamics off Santa Barbara, California: Combining geochemical tracers, electromagnetic seepmeters, and electrical resistivity. Estuarine, Coastal and Shelf Science, 83(1), 77-89.
Tahiti	28. Haßler, K., Dähnke, K., Kölling, M., Sichoix, L., Nickl, A. L., & Moosdorf, N. (2019). Provenance of nutrients in submarine fresh groundwater discharge on Tahiti and Moorea, French Polynesia. Applied Geochemistry, 100, 181-189.
Moorea	28. Haßler, K., Dähnke, K., Kölling, M., Sichoix, L., Nickl, A. L., & Moosdorf, N. (2019). Provenance of nutrients in submarine fresh groundwater discharge on Tahiti and Moorea, French Polynesia. Applied Geochemistry, 100, 181-189.
Dehri Beach, Indian	29.Bhagat, C., & Kumar, M. (2022). Muddy (silty-sand) beaches in semi-arid regions attenuate the contaminants flowing into the sea as a submarine groundwater discharge. Science of The Total Environment, 833, 155111.
Xiangshan Bay	30. Peng, T., Liu, J., Yu, X., Zhang, F., & Du, J. (2022). Assessment of submarine groundwater discharge (SGD) and associated nutrient subsidies to Xiangshan Bay (China), an aquaculture area. Journal of Hydrology, 610, 127795.
Dongshan Bay	31. Yu, X., Liu, J., Chen, X., Huang, D., Yu, T., Peng, T., & Du, J. (2022). Submarine groundwater-derived inorganic and organic nutrients vs. mariculture discharge and river contributions in a typical mariculture bay. Journal of Hydrology, 613, 128342.
Yucatan	32.Pain, A. J., Martin, J. B., Young, C. R., Valle-Levinson, A., & Mariño-Tapia, I. (2020). Carbon and phosphorus processing in a carbonate karst aquifer and delivery to the coastal ocean. Geochimica et Cosmochimica Acta, 269, 484-495.
Hong Kong	33.Cheng, K. H., Jiao, J. J., Lee, J. H., & Luo, X. (2024). Synergistic controls of water column stability and groundwater phosphate on coastal algal blooms. Water Research, 255, 121467.
