# Supplementary material for: Coastal groundwater phosphorus drives global acceleration of algal blooms
Source: Nat Commun. 2026 Jul 16;17:6399. doi: 10.1038/s41467-026-75420-y (PMC13377100; doi:10.1038/s41467-026-75420-y)
Supplement: Supplementary file 4 — Supplementary Data 2 [file 41467_2026_75420_MOESM4_ESM.xlsx]

## Sheet: Sheet1
Sites	latitude	longitude	Sample size	Bloom trend category	Redox category	Reference
Pearl River Delta, China	22.2123	113.484	391	1	A	1. Huang, G., Liu, C., Zhang, Y., & Chen, Z. (2020). Groundwater is important for the geochemical cycling of phosphorus in rapidly urbanized areas: A case study in the Pearl River Delta. Environmental Pollution, 260, 114079.
Red River Delta, Vietnam	20.6763	106.586	498	1	A	2. Winkel, L. H., Trang, P. T. K., Lan, V. M., Stengel, C., Amini, M., Ha, N. T., ... & Berg, M. (2011). Arsenic pollution of groundwater in Vietnam exacerbated by deep aquifer exploitation for more than a century. Proceedings of the National Academy of Sciences, 108(4), 1246-1251.
Mekong Delta, Vietnam	17.2343	106.579	46	1	A	3. Nguyen, K. P., & Itoi, R. (2009). Source and release mechanism of arsenic in aquifers of the Mekong Delta, Vietnam. Journal of Contaminant Hydrology, 103(1-2), 58-69.
Bangladesh	22.7444	90.4885	46	2	B	4. BGS Technical Report WC/00/19, Volume 1; https://www2.bgs.ac.uk/groundwater/health/arsenic/Bangladesh/home.html
Bohai, China	37.1867	119.02		3		5. Zhang, Y., Li, H., Wang, X., Wang, C., Xiao, K., & Qu, W. (2018). Submarine groundwater discharge and chemical behavior of tracers in Laizhou Bay, China. Journal of Environmental Radioactivity, 189, 182-190.
			80		C	6. Qu, W., Wang, C., Luo, M., Zheng, C., & Li, H. (2020). Distributions, quality assessments and fluxes of heavy metals carried by submarine groundwater discharge in different types of wetlands in Jiaozhou Bay, China. Marine Pollution Bulletin, 157, 111310.
Central valley aquifer system, USA	37.528	-122.292	43	3	C	7. https://www.usgs.gov/apps/ngwmn/index.jsp
Coastal lowlands aquifer systems (Gulf of Mexico), USA	29.5844	-94.6768	101	2	B	8. https://www.usgs.gov/apps/ngwmn/index.jsp
Surficial aquifer system (Gulf of Mexic), USA	34.7157	-76.9861	78	1	A	9. https://www.usgs.gov/apps/ngwmn/index.jsp
North Atlantic Coastal Plain aquifer system 1, USA	34.7296	-77.2104	124	1	A	10. https://www.usgs.gov/apps/ngwmn/index.jsp
North Atlantic Coastal Plain aquifer system 2, USA	36.3954	-75.9998	72	2	B	11. https://www.usgs.gov/apps/ngwmn/index.jsp
Murray Basin, Australia	-36.1786	140.129	65	3	C	12. Cartwright, I., & Weaver, T. R. (2005). Hydrogeochemistry of the Goulburn Valley region of the Murray Basin, Australia: implications for flow paths and resource vulnerability. Hydrogeology Journal, 13(5), 752-770.
Eastern Thailand	12.746	101.143	17	1	A	13. Boonkaewwan, S., Sonthiphand, P., & Chotpantarat, S. (2021). Mechanisms of arsenic contamination associated with hydrochemical characteristics in coastal alluvial aquifers using multivariate statistical technique and hydrogeochemical modeling: a case study in Rayong province, eastern Thailand. Environmental Geochemistry and Health, 43(1), 537-566.
Eastern Africa coastal aquifer	-4.63127	39.2222	78	1	A	14. Ferrer, N., Folch, A., Lane, M., Olago, D., Odida, J., & Custodio, E. (2019). Groundwater hydrodynamics of an Eastern Africa coastal aquifer, including La Niña 2016–17 drought. Science of the total environment, 661, 575-597.
KwaZulu-Natal, South Africa	-28.2622	32.4569	14	1	A	15. Demlie, M., Hingston, E., & Mnisi, Z. (2014). A study of the sources, human health implications and low cost treatment options of iron rich groundwater in the northeastern coastal areas of KwaZulu-Natal, South Africa. Journal of Geochemical Exploration, 144, 504-510.
Long Island, USA	40.976	-72.7021	45	1	A	16. Tamborski, J., Brown, C., Bokuniewicz, H., Cochran, J. K., & Rasbury, E. T. (2020). Investigating boron isotopes for identifying nitrogen sources supplied by submarine groundwater discharge to coastal waters. Frontiers in Environmental Science, 8, 126.
Gujarat coast of India	23.9099	68.422	331	3	C	17. Bhagat, C., Khandekar, A., Singh, A., Mohapatra, P. K., & Kumar, M. (2021). Delineation of submarine groundwater discharge and seawater intrusion zones using anomalies in the field water quality parameters, groundwater level fluctuation and sea surface temperature along the Gujarat coast of India. Journal of Environmental Management, 296, 113176.
Southern Italy	45.4416	12.1399	54	3	C	18. Sbarbati, C., Barbieri, M., Barron, A., Bostick, B., Colombani, N., Mastrocicco, M., ... & Petitta, M. (2020). Redox dependent arsenic occurrence and partitioning in an industrial coastal aquifer: Evidence from high spatial resolution characterization of groundwater and sediments. Water, 12(10), 2932.
Te Waihora/Lake Ellesmere, Newzeland	-41.7643	172.045	20	1	A	19. Coluccio, K. M., Morgan, L. K., & Santos, I. R. (2021). Resolving groundwater sources to a coastal lagoon using major ions, nutrients and stable isotopes. Environmental Earth Sciences, 80(17), 588.
Paraíba do Sul, Brazil	-21.2905	-41.0909	22	3	C	20. Meneguelli-Souza, A. C., Pestana, I. A., Azevedo, L. S., de Almeida, M. G., Alves, M. D. G., Oliveira, D. F. C., ... & de Souza, C. M. M. (2020). Arsenic in groundwater in Paraíba do Sul river, Brazil: sources, hydrogeochemistry, and correlation with redox parameters. Environmental Earth Sciences, 79(9), 194.
Claromecó fluvial basin, Argentina	-38.7765	-60.773	29	3	C	21. Sosa, N. N., Kulkarni, H. V., Datta, S., Beilinson, E., Porfido, C., Spagnuolo, M., ... & Surber, J. (2019). Occurrence and distribution of high arsenic in sediments and groundwater of the Claromecó fluvial basin, southern Pampean plain (Argentina). Science of the Total Environment, 695, 133673.
Waquoit Bay, USA	41.553	-70.5507	165	1	A	22. Liu, Q., Charette, M. A., Breier, C. F., Henderson, P. B., McCorkle, D. C., Martin, W., & Dai, M. (2017). Carbonate system biogeochemistry in a subterranean estuary–Waquoit Bay, USA. Geochimica et Cosmochimica Acta, 203, 422-439.
Lubango, Angola	-11.7089	14.0375	16	1	A	23. Silva, M. M. V. G., Gomes, E. M., Isaías, M., Azevedo, J. M. M., & Zeferino, B. (2017). Spatial and seasonal variations of surface and groundwater quality in a fast-growing city: Lubango, Angola. Environmental Earth Sciences, 76(23), 790.
coast of Poland	54.7741	18.2695	7	1	A	24. Szymczycha, B., Kroeger, K. D., & Pempkowiak, J. (2016). Significance of groundwater discharge along the coast of Poland as a source of dissolved metals to the southern Baltic Sea. Marine Pollution Bulletin, 109(1), 151-162.
Dahomey basin, Nigeria	5.21802	5.67728	96	1	A	25. Aladejana, J. A., Kalin, R. M., Sentenac, P., & Hassan, I. (2020). Assessing the impact of climate change on groundwater quality of the shallow coastal aquifer of eastern Dahomey basin, southwestern Nigeria. Water, 12(1), 224.
Tamilnadu, India	8.87558	78.0181	307	3	C	26. Mathivanan, M., Sabarathinam, C., Viswanathan, P. M., Senapathi, V., Nadesan, D., Indrani, G. G., ... & Kumar, S. S. (2022). Mobilization and health risk assessment of fertilizer induced uranium in coastal groundwater. Environmental research, 203, 111791.
Spiekeroog, Germany	54.3053	10.4268	30	3	C	27. Seibert, S. L., Boettcher, M. E., Waska, H., Holt, T., Pollmann, T., Greskowiak, J., & Massmann, G. (2021). Hydrogeochemistry of near-surface groundwater on a developing barrier island (Spiekeroog, Germany): The role of inundation, season and vegetation. Journal of Hydrology, 597, 126139.
Carmel coastal plain,Iseral	31.224	34.1644	23	3	C	28. Tal, A., Weinstein, Y., Yechieli, Y., & Borisover, M. (2017). The influence of fish ponds and salinization on groundwater quality in the multi-layer coastal aquifer system in Israel. Journal of Hydrology, 551, 768-783.
Puerto Morelos, Yucatan Peninsula, Mexico	20.772	-90.2005	25	2	B	29. Pain, A. J., Martin, J. B., Young, C. R., Valle-Levinson, A., & Mariño-Tapia, I. (2020). Carbon and phosphorus processing in a carbonate karst aquifer and delivery to the coastal ocean. Geochimica et Cosmochimica Acta, 269, 484-495.
Jepara, Indonisia	-6.74383	108.486	14	3	C	30. Adyasari, D., Oehler, T., Afiati, N., & Moosdorf, N. (2019). Environmental impact of nutrient fluxes associated with submarine groundwater discharge at an urbanized tropical coast. Estuarine, Coastal and Shelf Science, 221, 30-38.
Cape Shores beach, Delaware Bay, USA	38.9942	-74.9226	26	2	B	31. Kim, K. H., Heiss, J. W., Michael, H. A., Cai, W. J., Laattoe, T., Post, V. E., & Ullman, W. J. (2017). Spatial patterns of groundwater biogeochemical reactivity in an intertidal beach aquifer. Journal of Geophysical Research: Biogeosciences, 122(10), 2548-2562.
Incheon, Korea	37.3262	126.688		2		32. Lee, J. Y., & Cho, B. W. (2008). Submarine groundwater discharge into the coast revealed by water chemistry of man-made undersea liquefied petroleum gas cavern. Journal of Hydrology, 360(1-4), 195-206.
			44		B	33. Jang, J., Lee, J. Y., Redwan, M., Raza, M., Lee, M., & Oh, S. (2023). Hydrogeological characteristics and water chemistry in a coastal aquifer of Korea: implications for land subsidence. Environmental Monitoring and Assessment, 195(11), 1289.
Hong Kong, China	22.283	114.151	480	1	A	34.Cheng, K. H., Jiao, J. J., Lee, J. H., & Luo, X. (2024). Synergistic controls of water column stability and groundwater phosphate on coastal algal blooms. Water Research, 255, 121467.
Note 1: For bloom trend category, 1 represents CAB-intensified; 2 represents CAB-unchanged; 3 represents CAB-reduction.
Note 2: For redox category, A refers to reducing condition; B refers to transitional phases from reducing to oxidized condition; C refers to oxidized condition.
